# Supplementary material for: Barriers to utilize nutrition interventions among lactating women in rural communities of Tigray, northern Ethiopia: An exploratory study
Source: PLoS One. 2021 Apr 30;16(4):e0250696. doi: 10.1371/journal.pone.0250696 (PMC8087028; doi:10.1371/journal.pone.0250696)
Supplement: S1 File — (ZIP) [file pone.0250696.s001.zip]

Archive with 4 entries (3 files):
- S1_File.Doc/
- S1_File.Doc/IDI with Experts.doc
- S1_File.Doc/FGD[Men&WDA] and IDI [kebele leader[&WDA].doc
- S1_File.Doc/IDI & FGD_Lactating women.doc
