# Supplementary material for: Barriers to utilize nutrition interventions among lactating women in rural communities of Tigray, northern Ethiopia: An exploratory study
Source: PLoS One. 2021 Apr 30;16(4):e0250696. doi: 10.1371/journal.pone.0250696 (PMC8087028; doi:10.1371/journal.pone.0250696)
Supplement: S2 File — (ZIP) [file pone.0250696.s002.zip]

Archive with 92 entries (88 files):
- S2_File.Doc/
- S2_File.Doc/Community level Key informants/
- S2_File.Doc/Community level Key informants/004_IDI_HEW_Dinka kebele_Ofla woreda.docx
- S2_File.Doc/Community level Key informants/007_IDI_HW_Korem HC_Ofla Woreda.docx
- S2_File.Doc/Community level Key informants/021_FGD_Men of reproductive age_Hashenge kebele Ofla Woreda.docx
- S2_File.Doc/Community level Key informants/032_IDA-DA_AdishumBereket_Ofla wordea.docx
- S2_File.Doc/Community level Key informants/036_IDI_Agriculture extention_Hashenge Keble_OFla woreda.docx
- S2_File.Doc/Community level Key informants/037_IDI_Kebele leader_Hashenge Keble_Ofla woreda (1).docx
- S2_File.Doc/Community level Key informants/048_IDI_WDA_Fina Ruwa kebele Samre woreda.docx
- S2_File.Doc/Community level Key informants/050_IDI_agricultural extension_Fina Ruwa kebele_Samre Woreda.docx
- S2_File.Doc/Community level Key informants/051_FGD_Men_Keyih Emba Kebele_Samre Woreda.docx
- S2_File.Doc/Community level Key informants/052_IDI_Health worker_Fina Ruwa kebele_Samre woreda.docx
- S2_File.Doc/Community level Key informants/056_IDI_HEW_Lemelem Kebele_Samre woreda.docx
- S2_File.Doc/Community level Key informants/059_FGD_Men_Lemlem Kebele_Samre woreda.docx
- S2_File.Doc/Community level Key informants/063_WDA_Lemlem Kebele_Samre woreda.docx
- S2_File.Doc/Community level Key informants/066_KII_Kebele leader_Lemlem kebele_Samre woreda.docx
- S2_File.Doc/Community level Key informants/067_Agriculture expert_Lemlem Kebele_Samre woreda.docx
- S2_File.Doc/Community level Key informants/069_Health worker_Lemlem kebele_Samire woreda.docx
- S2_File.Doc/Community level Key informants/087_IDI_WDA_Felege Hiwot kebele_Tankua Abergele woreda.docx
- S2_File.Doc/Community level Key informants/091_IDI_Kebele leader_Felege Hiwot kebele_Tankua Abergel.docx
- S2_File.Doc/Community level Key informants/092_FGD_WDA_Felegehiwot Kebele_Tankua Abergele woreda.docx
- S2_File.Doc/Community level Key informants/094-IDI-HEW-Felege Hiwot kebele_Tankua Abergele.docx
- S2_File.Doc/Community level Key informants/099_IDI_Religious Leader_Felege Hiwot kebele_Tanqua Abergele woreda.docx
- S2_File.Doc/Community level Key informants/105_FGD-Men-Hatsebo Kebele_Laelay Maychew.docx
- S2_File.Doc/Community level Key informants/107_IDI_WDA_ Hastsbo kebele_Lalay machew woreda.docx
- S2_File.Doc/Community level Key informants/108-FGD-WDA-Hatsebo kebele_Lalyay Maychew woreda.docx
- S2_File.Doc/Community level Key informants/111_IDI_Health woreker_Hatsebo HC_Lalay Maychew woreda.docx
- S2_File.Doc/Community level Key informants/112_IDI_Kebele leaderL_Hatsebo kebele_Laelay Maichew Woreda.docx
- S2_File.Doc/Community level Key informants/119_IDI_Kebele Youth office_Selekleka kebele_Medebay Zana woreda.docx
- S2_File.Doc/Community level Key informants/129-IDI_HEW-Hakfen kebele_Medebay Zana woreda.docx
- S2_File.Doc/Community level Key informants/132_IDI_Agriculture Extension Worker_Hakfen Kebele_Medebay Zana Woreda.docx
- S2_File.Doc/Community level Key informants/133-IDI_Religious leader Hakfen kebele_Medebay Zana woreda.docx
- S2_File.Doc/Community level Key informants/137_IDI_-WDA_Hakfen kebele_Medebay Zana woreda.docx
- S2_File.Doc/Lacatating women_IDI & FGD/
- S2_File.Doc/Lacatating women_IDI & FGD/010_FGD_LW_Sesela Kebele_ofla woreda.docx
- S2_File.Doc/Lacatating women_IDI & FGD/013_FGD-Lactating Women Dinka Kebele_Ofla Woreda.docx
- S2_File.Doc/Lacatating women_IDI & FGD/015_IDI- Lactating mother_Hashenge_Kebele_Ofla woreda.docx
- S2_File.Doc/Lacatating women_IDI & FGD/026_FGD_lactating Women_Hashenge_Ofla woreda.docx
- S2_File.Doc/Lacatating women_IDI & FGD/045_FGD_Lactating women_Keyih Emba kebele_Samre woreda.docx
- S2_File.Doc/Lacatating women_IDI & FGD/057_FGD_Lactating women-Lemlem kebele_Samre Kebele.docx
- S2_File.Doc/Lacatating women_IDI & FGD/065_IDI_lactating women_Lemlem Keble_Samre Woreda.docx
- S2_File.Doc/Lacatating women_IDI & FGD/090-IDI_ Latatating women_Felege Hiwot kebele_Tangua Abergele woreda.docx
- S2_File.Doc/Lacatating women_IDI & FGD/093_FGD with Lactating women_Felege Hiwot kebele_Tankua Abergele woreda.docx
- S2_File.Doc/Lacatating women_IDI & FGD/106_IDI_Lactating Woman_Hatsebo Kebele_Laylay Machew woreda.docx
- S2_File.Doc/Lacatating women_IDI & FGD/141_FGD_Lactating Women_Hakfen kebele_Medabay Zana Wored.docx
- S2_File.Doc/Lacatating women_IDI & FGD/142_IDI_Lactating Women_Hakfen kebele_Medebay zana woreda.docx
- S2_File.Doc/Woreda level and above key informants/
- S2_File.Doc/Woreda level and above key informants/001_IDI_Agriculture office_Ofla woreda.docx
- S2_File.Doc/Woreda level and above key informants/003_IDI_women affair_Ofla woreda .docx
- S2_File.Doc/Woreda level and above key informants/008_IDI_head for Youth Office_Offla_Woreda.docx
- S2_File.Doc/Woreda level and above key informants/025_IDI_Woreda Health Office head_Ofla woreda.docx
- S2_File.Doc/Woreda level and above key informants/027_IDI_Head of Women Association_Southern Zone_Tigray.docx
- S2_File.Doc/Woreda level and above key informants/029_IDI_woreda head of education office_Ofla Woreda.docx
- S2_File.Doc/Woreda level and above key informants/030_IDI_head for Woreda Health Office_Ofla Woreda.docx
- S2_File.Doc/Woreda level and above key informants/031_IDI_MCH&Nut focal Person_Woreda Heath Ofiice_Ofla woreda.docx
- S2_File.Doc/Woreda level and above key informants/035_IDI_Head Women leage office_Ofla woreda.docx
- S2_File.Doc/Woreda level and above key informants/071_IDI_head of education office_Semere woreda.docx
- S2_File.Doc/Woreda level and above key informants/072_IDI_MCH expert_woreda health office_Samre woreda.docx
- S2_File.Doc/Woreda level and above key informants/073_IDI_ depeauty head for Woreda health office_Samre woreda.docx
- S2_File.Doc/Woreda level and above key informants/074_IDI_Water Resource Office_Tanqua Abergele woreda.docx
- S2_File.Doc/Woreda level and above key informants/075_IDI-Water resource office head_Samre woreda.docx
- S2_File.Doc/Woreda level and above key informants/076_IDI_MCH  expert_Tanqua Abergele woreda.docx
- S2_File.Doc/Woreda level and above key informants/077_IDI_head for Youth office_Samre woreda.docx
- S2_File.Doc/Woreda level and above key informants/078_IDI_ head for health office_Tanqua Abergele woreda.docx
- S2_File.Doc/Woreda level and above key informants/079_IDI_Agriculture and Nutrition officer_Samre woreda.docx
- S2_File.Doc/Woreda level and above key informants/080_IDI_head for Agricultur office_Thanqua Abergele woreda.docx
- S2_File.Doc/Woreda level and above key informants/081_IDI_head for Women affair office_Thakua Abergele woreda.docx
- S2_File.Doc/Woreda level and above key informants/082_IDI_Head of Woreda education office_Tankua Abergele woreda.docx
- S2_File.Doc/Woreda level and above key informants/083_IDI_deputy head for Youth & Sport office_Tanqua Abergelle Woreda.docx
- S2_File.Doc/Woreda level and above key informants/084_IDI_head for Women Afaire office_ Samire woreda.docx
- S2_File.Doc/Woreda level and above key informants/086_IDI_Agriculture extenstion Worker_Felege Hiwot Keble_Tankua Abergele woreda .docx
- S2_File.Doc/Woreda level and above key informants/097_IDI_Tequa Abergale_School Teacher.docx
- S2_File.Doc/Woreda level and above key informants/114_IDI_WomenAffairs Head_MedabayZana woreda.docx
- S2_File.Doc/Woreda level and above key informants/115_IDI_Woreda education office expert_Medebay zana woreda.docx
- S2_File.Doc/Woreda level and above key informants/116_IDI_MCH expert_Medebay Zana wored health office.docx
- S2_File.Doc/Woreda level and above key informants/117_IDI_Head of Water Resource Office Head_Lalay Maychew.docx
- S2_File.Doc/Woreda level and above key informants/118_IDI_Youth office_Lalay Machew woreda.docx
- S2_File.Doc/Woreda level and above key informants/120 _IDI_ woreda education office_Lalay Machew woreda.docx
- S2_File.Doc/Woreda level and above key informants/121_IDI_Agriculture office_Laelay Maychew woreda.docx
- S2_File.Doc/Woreda level and above key informants/122_Zoneal Women association_Axum_Lalay Machew wored.docx
- S2_File.Doc/Woreda level and above key informants/123-IDI_Woreda health office_Medebay Zana woreda.docx
- S2_File.Doc/Woreda level and above key informants/124_Nutrition expert_Agriculture and Rural development Office_Medebay Zana woreda.docx
- S2_File.Doc/Woreda level and above key informants/125_IDI_Woreda health office_Lalay Maychew woreda.docx
- S2_File.Doc/Woreda level and above key informants/126_IDI_head of Women affaries office_Laelay Maychew woreda.docx
- S2_File.Doc/Woreda level and above key informants/127_IDI_Vice head for Water resource office_Medabay Zana Woreda.docx
- S2_File.Doc/Woreda level and above key informants/128_IDI_Nutrition expert_Laely Maichew woreda.docx
- S2_File.Doc/Woreda level and above key informants/143_IDI_Regional Education bureau_Tigray region.docx
- S2_File.Doc/Woreda level and above key informants/144_IDI_head of Regional Youth Association_Tigray region.docx
- S2_File.Doc/Woreda level and above key informants/145_ IDI_ Zonal Women affair_South Easter Zone_Tigray.docx
- S2_File.Doc/Woreda level and above key informants/147_IDI_Nutrition Expert at RHB_Tigray region.docx
- S2_File.Doc/Woreda level and above key informants/148-IDI-Nutrition expert_Regional Agri and rural development Bureau_Tigray.docx
- S2_File.Doc/Woreda level and above key informants/149_IDI_Head for Agriculture Extension in rewgional Agri and Rural development Bureau_Tigray.docx
